# Supplementary material for: Serotypes, Antibiotic Susceptibility, Genotypic Virulence Profiles and SpaA Variants of Erysipelothrix rhusiopathiae Strains Isolated from Pigs in Poland
Source: Pathogens. 2023 Mar 3;12(3):409. doi: 10.3390/pathogens12030409 (PMC10058941; doi:10.3390/pathogens12030409)
Supplement: Supplementary file 1 [file pathogens-12-00409-s001.zip]

Archive with 1 entries (1 files):
- pathogens-2164744-supplementary.pdf
